# Supplementary material for: Clinical impact of respiratory virus in pulmonary exacerbations of children with Cystic Fibrosis
Source: PLoS One. 2020 Oct 28;15(10):e0240452. doi: 10.1371/journal.pone.0240452 (PMC7592759; doi:10.1371/journal.pone.0240452)
Supplement: S1 Appendix — (XLSX) [file pone.0240452.s001.xlsx]

## Sheet: Sheet1
CF Baseline Data																			Pulmonary Exacerbation Data
Epidemiological Data								Previous Bacterial Colonization						Shwachman-Kulczycki Score										Bacterial Culture results									clinical findings													PE Treatment
Patient	Sex	Influenza vaccine	Genetic Panel/Sequencing available	F508del Homozygus	F508del Heterozygus	Pancreatic Insufficiency	Diabetes	negative/ S aureus	Intermittent Pseudomonas	Intermittent MRSA	Chronic Pseudomonas	Intermittent B. Cepacia	Chronic B. Cepacia	activity	x-ray	Nutrition	Physical Exam	Total	Age	Weight	Stature	BMI	BMI percentile	Bacterial growth	pseudomonas	S Aureus	MRSA	B. cepacia	achromobacter	stenotrophomonas	K pneumoniae	BGNNF	change in sinus discharge	change in sputum	hemoptysis	cough worsening	dyspneia	fatigue	fever	anorexya/ weight loss	sinus pain	change in resp. auscultation	drop in resp. function	new X-Ray finding	low O2 saturation	Hospital Admission	Lengh of hospital stay	Supplemental O2	NIV
100.a	1	1	1	1	0	1	0	0	1	0	0	0	0	20	10	10	15	55	14	41	1.46	19.2344	45	1	0	1	0	0	0	0	0	0	1	1	0	1	0	0	1	1	0	0	not performed	not performed	0	0	n/a	n/a	n/a
101.a	1	1	1	1	0	1	0	0	1	0	0	0	0	25	10	20	15	70	3	13.5	0.94	15.2784	30	1	0	1	0	0	0	0	0	0	0	1	0	1	0	0	0	1	0	1	not performed	not performed	0	0	n/a	n/a	n/a
102.a	1	1	1	0	1	1	0	0	0	0	0	1	0	20	10	20	20	70	5	17.15	1.08	14.7034	36	1	0	1	0	1	0	0	0	0	0	1	0	1	0	0	1	0	0	1	not performed	not performed	1	1	19	1	0
103.a	0	1	1	0	1	1	0	0	0	0	1	0	0	25	15	15	15	70	8	21	1.23	13.8806	6	1	1	1	0	0	0	0	0	0	1	1	0	0	0	0	1	1	0	1	not performed	1	0	1	14	0	0
104	1	1	1	0	0	1	0	0	0	1	0	0	0	25	20	20	20	85	2	12.7	0.93	14.6838	14	1	0	0	1	0	0	0	0	0	0	0	0	1	1	0	0	0	0	1	not performed	1	0	0	n/a	n/a	n/a
105.a	1	1	1	1	0	1	0	0	1	0	0	1	0	25	15	15	20	75	2	12.6	0.93	14.5682	14	1	1	1	0	0	0	0	0	0	0	1	0	1	1	1	1	0	0	1	not performed	1	1	1	14	1	0
106	0	0	1	1	0	1	0	1	0	0	0	0	0	25	20	15	20	80	2	11.58	0.9	14.2963	3	not performed	not performed	not performed	0	0	0	0	0	0	0	0	0	1	1	0	0	1	0	1	not performed	0	0	0	n/a	n/a	n/a
101.b	1	1	1	1	0	1	0	0	1	0	0	0	0	25	10	20	15	70	3	13.65	0.94	15.4482	44	1	0	1	0	0	0	0	0	0	0	1	0	1	1	0	0	1	0	1	not performed	0	1	1	17	1	0
107	0	1	1	0	0	1	0	0	1	0	0	0	0	25	10	10	20	65	10	22	1.28	13.4277	1	1	0	0	0	0	1	0	0	0	0	1	0	1	1	0	1	0	0	1	not performed	1	1	1	12	1	1
108.a	1	1	1	0	1	1	0	0	0	1	0	0	1	25	10	15	15	65	10	24.6	1.32	14.1185	7	1	0	0	0	1	0	0	0	0	0	1	0	1	0	1	0	1	0	1	not performed	not performed	0	0	n/a	n/a	n/a
109	1	1	1	0	1	0	0	0	0	0	1	0	0	20	10	20	10	60	16	49	1.61	18.9036	24	1	1	1	0	0	0	0	0	0	1	1	1	1	0	1	1	0	0	1	1	not performed	0	1	16	0	0
120	0	1	1	0	0	1	0	1	0	0	0	0	0	25	20	20	20	85	11	33.8	1.44	16.3002	25	1	1	0	1	0	0	0	0	0	1	1	0	1	0	1	1	0	0	1	not performed	1	0	0	n/a	n/a	n/a
121	0	1	1	0	0	1	0	1	0	0	0	0	0	25	20	25	20	90	11	32.5	1.44	15.6732	20	1	1	0	1	0	0	0	0	0	0	1	0	1	0	0	1	0	0	1	not performed	not performed	0	0	n/a	n/a	n/a
122	1	1	1	0	1	1	0	1	0	0	0	0	0	25	15	25	20	85	10	30.65	1.35	16.8176	49	not performed	not performed	not performed	0	0	0	0	0	0	1	1	0	1	1	1	1	1	0	1	not performed	not performed	0	0	n/a	n/a	n/a
123.a	1	1	0	0		1	0	1	0	0	0	0	0	25	20	25	15	85	3	15.6	1	15.6	58	1	1	0	0	0	0	0	0	0	1	1	0	1	0	0	1	1	0	1	not performed	1	0	0	n/a	n/a	n/a
124	1	0	1	0	0	1	0	1	0	0	0	0	0	25	20	15	20	80	0	6.105	0.63	15.3817	100	0	0	0	0	0	0	0	0	0	1	1	0	1	1	0	0	0	0	1	not performed	not performed	0	0	n/a	n/a	n/a
125.a	1	0	1	1	0	1	0	1	0	0	0	0	0	25	20	10	20	75	1	8.5	0.7	17.3469	61	1	1	0	1	0	0	0	0	0	0	1	0	1	1	1	0	0	0	1	not performed	0	0	1	13	0	0
126.a	0	0	1	0	0	1	0	0	1	0	0	0	0	25	15	10	20	70	2	10.8	0.92	12.7599	0	1	0	1	0	0	0	0	0	0	1	1	0	1	1	0	0	1	0	1	not performed	1	1	1	14	1	0
127	1	1	1	0	1	1	0	1	0	0	0	0	0	25	20	25	20	90	7	29.4	1.21	20.0806	96	1	1	0	0	0	0	0	0	0	1	1	0	1	0	0	0	1	0	1	not performed	1	0	0	n/a	n/a	n/a
128.a	0	1	1	0	0	1	0	1	0	0	0	0	0	25	20	10	20	75	2	10.105	0.82	15.0283	16	1	1	1	0	0	0	0	0	0	1	1	0	1	1	0	0	0	0	0	not performed	not performed	0	0	n/a	n/a	n/a
129	0	0	0	0	0	0	0	0	0	0	0	0	0	25	25	10	20	80	0	5.3	0.57	16.3127	64	0	0	0	0	0	0	0	0	0	1	1	0	1	1	1	0	0	0	1	not performed	0	0	1	7	0	0
130	0	0	1	1	0	1	0	0	1	0	0	0	0	25	20	20	25	90	2	11.6	0.85	16.0554	37	1	0	1	0	0	0	0	0	0	1	1	0	1	1	1	1	1	0	1	not performed	0	0	0	n/a	n/a	n/a
131	1	1	1	0	0	1	0	0	0	0	1	0	0	15	10	10	10	45	17	48.5	1.5	21.5556	55	1	1	0	0	0	0	0	0	0	1	1	0	1	0	1	0	1	0	0	not performed	not performed	0	0	n/a	n/a	n/a
100.b	1	1	1	1	0	1	0	0	1	0	0	0	0	25	10	10	15	60	14	42.7	1.46	20.0319	54	1	1	0	0	0	0	0	0	0	1	1	0	1	0	1	1	0	1	1	not performed	not performed	0	0	n/a	n/a	n/a
132	0	0	1	0	0	1	0	0	1	0	0	0	0	25	20	15	25	85	0	8.58	0.72	16.5509	31	0	1	0	0	0	0	0	0	0	1	1	0	1	1	0	0	0	0	1	not performed	0	0	0	n/a	n/a	n/a
133	1	0	0	0	0	0	0	1	0	0	0	0	0	25	20	15	20	80	1	8.49	0.72	16.3773	35	0	0	0	0	0	0	0	0	0	1	1	0	1	1	0	0	0	0	1	not performed	0	0	0	n/a	n/a	n/a
134	0	1	1	1	0	1	0	1	0	0	0	0	0	25	15	25	15	80	8	25.95	1.32	14.8933	23	1	0	1	0	0	0	0	0	0	1	1	0	1	0	0	1	0	0	1	not performed	0	0	0	n/a	n/a	n/a
102.b	1	0	1	0	1	1	0	0	0	0	0	1	0	15	10	20	15	60	5	17.8	1.12	14.1901	21	1	0	1	0	0	0	1	0	0	1	1	0	1	0	0	1	0	0	1	not performed	not performed	0	0	n/a	n/a	n/a
135	1	1	0	0		0	0	0	1	0	0	0	0	5	5	15	10	35	11	33	1.47	15.2714	10	1	1	0	0	0	0	0	0	0	0	1	0	1	1	1	1	0	0	1	not performed	0	1	1	34	1	1
103.b	0	0	1	0	1	1	0	0	0	0	1	0	0	25	15	15	15	70	8	21.25	1.24	13.8202	4	1	1	1	0	0	0	0	0	0	1	1	0	1	0	0	0	1	0	1	not performed	not performed	0	0	n/a	n/a	n/a
136	0	0	1		1	1	0	1	0	0	0	0	0	25	20	25	25	95	1	11.2	0.83	16.2578	38	1	0	0	1	0	0	0	0	0	1	0	0	1	0	1	1	1	0	1	not performed	0	0	0	n/a	n/a	n/a
101.c	1	1	1	1	0	1	0	0	1	0	0	0	0	25	10	25	15	75	3	13.85	0.97	14.7199	22	1	0	1	0	0	0	0	0	1	0	1	0	1	0	0	0	1	0	1	not performed	not performed	0	0	n/a	n/a	n/a
137	1	0	1	0	1	1	0	0	1	0	0	0	0	25	10	20	15	70	14	54	1.55	22.4766	78	1	0	1	0	0	0	0	0	0	1	1	0	1	0	1	0	0	1	1	not performed	0	0	0	n/a	n/a	n/a
123.b	1	1	1	0	0	1	0	0	1	0	0	0	0	25	20	25	15	85	4	15.4	1.02	14.802	33	0	0	0	0	0	0	0	0	0	0	0	0	1	1	0	1	1	0	1	not performed	1	0	0	n/a	n/a	n/a
138.a	0	0	1	0	1	1	0	1	0	0	0	0	0	25	10	15	10	60	6	19.55	1.18	14.0405	14	1	0	1	0	0	0	0	0	0	1	1	0	1	1	0	1	1	0	0	not performed	not performed	0	0	n/a	n/a	n/a
105.b	1	1	1	1	0	1	0	0	1	0	0	1	0	25	15	25	15	80	3	13.4	0.93	15.4931	40	1	0	1	0	1	0	0	0	0	1	1	0	1	0	0	0	1	0	1	not performed	1	0	0	n/a	n/a	n/a
139	1	1	1	0	0	0	0	1	0	0	0	0	0	25	15	25	15	80	5	21.69	1.16	16.1192	72	1	0	1	0	0	0	0	0	0	1	1	0	1	1	0	0	0	0	1	not performed	not performed	0	0	n/a	n/a	n/a
140	0	0	1	0	1	1	0	0	1	0	0	0	0	20	10	15	15	60	5	16.2	1.11	13.1483	0	1	1	1	0	0	0	0	0	0	1	1	0	1	1	0	0	1	0	1	not performed	1	1	1	15	1	1
132.b	0	0	1	0	0	1	0	0	1	0	0	0	0	25	15	15	20	75	1	8.935	0.76	15.4692	9	1	1	1	0	0	0	0	0	0	1	0	0	1	1	1	1	1	0	1	0	1	0	1	14	0	0
141	0	1	1	0	0	1	0	0	0	0	1	0	0	25	20	20	15	80	4	18.25	1.04	16.8732	85	1	0	1	0	0	0	0	0	0	1	1	0	1	0	0	0	0	0	1	not performed	1	0	0	n/a	n/a	n/a
142	1	0	1	0	1	1	0	0	0	0	1	0	0	10	5	15	10	40	16	43.1	1.56	17.7104	11	0	0	0	0	0		0	0	0	1	1	0	1	0	0	1	1	0	1	not performed	0	0	1	21	0	0
143	0	1	1	0	0	1	0	0	0	0	1	0	0	25	15	20	15	75	17	55.1	1.7	19.0657	20	1	0	1	0	0	0	0	0	0	1	1	0	1	1	1	1	1	0	1	not performed	1	0	0	n/a	n/a	n/a
144.a	0	0	1	1	0	1	0	0	0	0	0	1	0	25	10	10	15	60	7	18.75	1.19	13.2406	1	1	0	1	0	1	0	0	0	0	1	1	1	1	1	0	0	1	0	1	not performed	0	1	1	17	1	0
125.b	1	0	1	1	0	1	0	0	1	1	0	0	0	25	20	10	15	70	1	8.8	0.73	16.5134	39	1	1	0	1	0	0	1	0	0	1	1	0	1	1	1	1	1	0	1	not performed	0	0	1	18	1	0
145	1	0	1	0	0	1	0	0	1	1	0	0	0	25	20	10	15	70	4	12.8	0.93	14.7994	33	1	1	1	0	0	0	0	0	0	1	1	0	1	0	1	0	0	0	1	not performed	0	0	1	14	0	0
126.b	0	0	1	0	0	1	0	0	1	0	0	0	0	25	10	10	20	65	2	11.2	0.91	13.5249	0	1	0	1	0	1	0	0	0	0	1	1	0	1	1	0	0	1	0	1	not performed	0	1	1	21	1	0
127.c	1	1	1	0	1	1	0	0	0	0	0	1	0	25	10	15	15	65	6	17.3	1.13	13.5484	6	1	0	1	0	0	0	0	0	0	0	1		1	1	0	1	1	0	0	not performed	1	0	1	14	1	0
146	0	0	0	0	0	1	0	0	1	0	0	0	0	25	20	15	25	85	0	5.7	0.63	14.3613	<3	1	0	1	0	0	0	0	0	0	1	1	0	1	1	0	0	0	0	1	not performed	not performed	0	0	n/a	n/a	n/a
105.c	1	1	1	1	0	1	0	0	1	0	0	0	1	20	15	15	15	65	3	12.7	0.97	13.4977	2	1	0	1	0	1	0	0	0	0	1	1	0	1	1	0	1	1	0	1	not performed	1	1	1	21	1	1
147	1	0	1	0	1	1	0	1	0	0	0	0	0	25	20	15	20	80	0	6.34	0.64	15.4785	19	0	0	0	0	0	0	0	0	0	1	1	0	1	0	0	1	1	0	1	not performed	0	0	0	n/a	n/a	n/a
138.b	0	0	1	0	1	1	0	0	1	0	0	0	0	20	10	15	10	55	7	19.05	1.18	13.6814	4	1	0	0	1	0	0	0	0	0	0	1	0	1	1	0	1	1	0	1	not performed	0	1	0	n/a	n/a	n/a
101.d	1	1	1	1	0	1	0	0	1	0	0	0	0	25	10	25	15	75	3	13.8	0.97	14.6668	26	1	1	1	0	0	0	0	0	0	0	1	0	1	1	0	0	1	0	0	not performed	1	1	1	14	1	0
148	1	1	1	0	0	1	0	0	0	0	1	0	0	25	0	15	20	60	5	15.15	1.08	12.9887	1	1	1	1	0	0	0	0	0	0	1	1	0	1	1	0	0	1	0	1	not performed	1	0	1	13	0	0
108.b	1	1	1	0	1	1	0	0	1	1	0	0	1	20	10	15	15	60	10	24.75	1.34	13.7837	2	1	0	0	1	1	0	0	0	0	1	1	0	1	1	1	0	1	0	1	not performed	0	0	1	15	1	0
149	0	1	1	1	0	1	0	0	0	1	0	0	0	25	20	10	25	80	4	12	0.93	13.8744	4	1	0	1	0	0	0	0	0	0	1	0	0	1	1	0	1	0	0	1	not performed	not performed	0	0	n/a	n/a	n/a
150	0	0	1	1	0	1	0	0	1	1	0	0	0	25	20	15	15	75	5	16	1.01	15.6847	59	1	0	0	1	0	0	0	0	0	1	1	0	1	0	0	1	1	0	0	not performed	0	1	0	n/a	n/a	n/a
126.c	0	1	1	0	0	1	0	0	0	0	0	1	0	20	15	15	20	70	3	12.2	0.92	14.414	16	1	0	0	0	0	0	0	0	1	1	0	0	1	0	0	1	0	0	1	not performed	not performed	1	0	n/a	n/a	n/a
128.b	0	0	1	0	0	1	0	0	1	0	0	0	0	25	25	10	25	85	3	10.63	0.86	14.3726	7	0	0	0	0	0	0	0	0	0	1	1	0	1	1	0	0	0	0	1	not performed	1	1	1	24	1	0
151	1	0	1	0	0	1	0	0	1	0	0	0	0	25	15	20	15	75	2	11.54	0.88	14.9019	16	1	1	1	0	0	0	0	0	0	1	1	0	1	0	0	1	0	0	1	not performed	1	0	0	n/a	n/a	n/a
152	1	1	1	0	1	1	0	0	0	1	0	0	0	25	20	15	20	80	5	16.35	1.06	14.5514	30	0	0	0	0	0	0	0	0	0	0	1	0	1	1	0	1	1	0	1	not performed	1	1	1	8	1	0
125.c	1	0	1	1	0	1	0	0	1	1	0	0	0	25	20	10	20	75	2	10.22	0.78	16.7982	60	1	0	0	0	0	0	0	1	0	1	1	0	1	0	0	1	0	0	1	not performed	0	1	0	n/a	n/a	n/a
138.c	0	1	1	0	1	1	0	0	1	1	0	0	0	20	15	20	10	65	7	21.65	1.18	15.5487	48	1	1	1	0	0	0	0	0	0	0	1	0	1	0	0	1	0	1	0	not performed	0	0	0	n/a	n/a	n/a
153	0	1	1	0	1	1	0	1	0	0	0	0	0	25	20	20	20	85	15	53.1	1.61	20.4853	60	1	0	1	0	0	0	0	0	0	0	1	0	1	0	0	0	0	0	1	not performed	0	1	0	n/a	n/a	n/a
105.d	1	1	1	1	0	1	0	0	0	0	0	0	1	10	15	25	10	60	3	14	0.96	15.191	42	1	0	1	0	1	0	0	0	0	1	0	0	1	1	0	0	1	0	1	not performed	1	1	1	10	1	1
154	0	n/a	0	0	0	0	0	1	0	0	0	0	0	25	20	20	25	90	0	7.075	0.68	15.3006	6.8	1	0	1	0	0	0	0	0	0	0	0	0	1	1	0	0	1	0	1	not performed	1	0	1	22	1	0
144.b	0	0	1	1	0	1	0	0	0	0	0	1	0	25	10	5	10	50	7	20.2	1.19	14.2645	13	1	0	0	0	0	0	0	0	0	0	1	0	1	1	0	1	1	0	1	not performed	1	1	1	16	1	0
155	0	1	1	0	0	1	1	0	1	0	0	0	0	20	10	20	10	60	5	16.8	1.08	14.4033	16	1	1	0	0	0	0	0	0	0	1	1	0	1	1	0	0	1	0	1	not performed	1	1	1	14	1	1
156	0	1	1	0	0	1	0	0	0	1	0	0	0	25	20	5	20	70	0	7.8	0.7	15.9184	15	0	0	0	0	0	0	0	0	0	1	0	0	1	1	1	1	0	0	1	not performed	1	0	1	15	0	0
108.c	1	1	1	0	1	1	0	0	1	1	0	0	1	25	15	10	15	65	10	25	1.35	13.7174	2	1	0	1	0	0	0	0	0	1	0	1	0	1	1	0	0	1	0	1	not performed	1	0	1	14	0	0
105.e	1	1	1	1	0	1	0	0	1	0	0	0	1	20	10	25	15	70	3	14	0.96	15.191	43	1	0	1	0	1	0	0	0	0	0	1	0	1	1	0	0	1	0	1	0	1	1	1	12	1	1
																						#DIV/0!
																						#DIV/0!
																						#DIV/0!
																						#DIV/0!
																						#DIV/0!
																						#DIV/0!
																						#DIV/0!
																						#DIV/0!
																						#DIV/0!
																						#DIV/0!
																						#DIV/0!
																						#DIV/0!
																						#DIV/0!
																						#DIV/0!
																						#DIV/0!
																						#DIV/0!
																						#DIV/0!
																						#DIV/0!
																						#DIV/0!
																						#DIV/0!
																						#DIV/0!
																						#DIV/0!
																						#DIV/0!
																						#DIV/0!
																						#DIV/0!
																						#DIV/0!
																						#DIV/0!
																						#DIV/0!
																						#DIV/0!
																						#DIV/0!
																						#DIV/0!
																						#DIV/0!
																						#DIV/0!
																						#DIV/0!
																						#DIV/0!
																						#DIV/0!
																						#DIV/0!
																						#DIV/0!
																						#DIV/0!
																						#DIV/0!
																						#DIV/0!
																						#DIV/0!
																						#DIV/0!
																						#DIV/0!
																						#DIV/0!
																						#DIV/0!
																						#DIV/0!
																						#DIV/0!
																						#DIV/0!
																						#DIV/0!
																						#DIV/0!
																						#DIV/0!
																						#DIV/0!
																						#DIV/0!
																						#DIV/0!
																						#DIV/0!
																						#DIV/0!
																						#DIV/0!
																						#DIV/0!
																						#DIV/0!
																						#DIV/0!
																						#DIV/0!
																						#DIV/0!
																						#DIV/0!
																						#DIV/0!
																						#DIV/0!
																						#DIV/0!
																						#DIV/0!
[truncated: 22 more columns]
